# Supplementary material for: Urine metabolomic profiles of autism and autistic traits–A twin study
Source: PLoS One. 2024 Sep 3;19(9):e0308224. doi: 10.1371/journal.pone.0308224 (PMC11371219; doi:10.1371/journal.pone.0308224)
Supplement: S3 Table — (A) Enriched pathways from autism diagnosis and GEE Model A. (B) Enriched pathways from autism diagnosis and GEE Model B. (C) Enriched pathways from autistic traits and GEE Model A. (D) Enriched pathways from autistic traits and GEE Model B. (XLSX) [file pone.0308224.s003.xlsx]

## Sheet: A. Autism Diagnosis, Model A
	Table S3. Over representation analysis of significant metabolites. A. Enriched pathways from autism diagnosis and GEE Model A.
	Pathway	Total	Expected	Hits	Raw p	Holm p	FDR
	Bile Acid Biosynthesis	65	0.32	2	0.035	1	1
	Taurine and Hypotaurine Metabolism	12	0.06	1	0.0573	1	1
	Beta Oxidation of Very Long Chain Fatty Acids	17	0.08	1	0.0804	1	1
	Carnitine Synthesis	22	0.11	1	0.103	1	1
	Oxidation of Branched Chain Fatty Acids	26	0.13	1	0.121	1	1
	Mitochondrial Beta-Oxidation of Short Chain Saturated Fatty Acids	27	0.13	1	0.125	1	1
	Phenylalanine and Tyrosine Metabolism	28	0.14	1	0.13	1	1
	Mitochondrial Beta-Oxidation of Long Chain Saturated Fatty Acids	28	0.14	1	0.13	1	1
	Fatty Acid Metabolism	43	0.21	1	0.193	1	1
	Pyrimidine Metabolism	59	0.29	1	0.257	1	1

## Sheet: B. Autism Diagnosis, Model B
	Table S3. Over representation analysis of significant metabolites. B. Enriched pathways from autism diagnosis and GEE Model B.
	Pathway	Total	Expected	Hits	Raw p	Holm p	FDR
	Arginine and Proline Metabolism	53	0.26	2	0.0238	1	1
	Phosphatidylinositol Phosphate Metabolism	17	0.08	1	0.0804	1	1
	Inositol Phosphate Metabolism	26	0.13	1	0.121	1	1
	Urea Cycle	29	0.14	1	0.134	1	1
	Inositol Metabolism	33	0.16	1	0.151	1	1
	Aspartate Metabolism	35	0.17	1	0.16	1	1
	Galactose Metabolism	38	0.19	1	0.173	1	1
	Glycine and Serine Metabolism	59	0.29	1	0.257	1	1
	Tryptophan Metabolism	60	0.29	1	0.261	1	1
	Purine Metabolism	74	0.36	1	0.313	1	1

## Sheet: C. Autistic Traits, Model A
	Table S3. Over representation analysis of significant metabolites. C. Enriched pathways from autistic traits and GEE Model A.
	Pathway	Total	Expected	Hits	Raw p	Holm p	FDR
	Glutathione Metabolism	21	0.37	2	0.0503	1	1
	Glutamate Metabolism	49	0.86	3	0.0506	1	1
	Glycerolipid Metabolism	25	0.44	2	0.069	1	1
	Glycolysis	25	0.44	2	0.069	1	1
	Phenylalanine and Tyrosine Metabolism	28	0.49	2	0.0842	1	1
	Pentose Phosphate Pathway	29	0.51	2	0.0896	1	1
	Urea Cycle	29	0.51	2	0.0896	1	1
	Ammonia Recycling	32	0.56	2	0.106	1	1
	Aspartate Metabolism	35	0.61	2	0.123	1	1
	Gluconeogenesis	35	0.61	2	0.123	1	1
	Tyrosine Metabolism	72	1.27	3	0.127	1	1
	De Novo Triacylglycerol Biosynthesis	9	0.16	1	0.148	1	1
	Malate-Aspartate Shuttle	10	0.18	1	0.163	1	1
	Pyruvaldehyde Degradation	10	0.18	1	0.163	1	1
	Methionine Metabolism	43	0.76	2	0.173	1	1
	Glycerol Phosphate Shuttle	11	0.19	1	0.178	1	1
	Cardiolipin Biosynthesis	11	0.19	1	0.178	1	1
	Taurine and Hypotaurine Metabolism	12	0.21	1	0.193	1	1
	Ketone Body Metabolism	13	0.23	1	0.207	1	1
	Arginine and Proline Metabolism	53	0.93	2	0.238	1	1
	Beta Oxidation of Very Long Chain Fatty Acids	17	0.3	1	0.262	1	1
	Warburg Effect	58	1.02	2	0.271	1	1
	Glycine and Serine Metabolism	59	1.04	2	0.278	1	1
	Pyrimidine Metabolism	59	1.04	2	0.278	1	1
	Butyrate Metabolism	19	0.33	1	0.288	1	1
	Mitochondrial Electron Transport Chain	19	0.33	1	0.288	1	1
	Threonine and 2-Oxobutanoate Degradation	20	0.35	1	0.301	1	1
	Oxidation of Branched Chain Fatty Acids	26	0.46	1	0.373	1	1
	Plasmalogen Synthesis	26	0.46	1	0.373	1	1
	Purine Metabolism	74	1.3	2	0.378	1	1
	Pterine Biosynthesis	29	0.51	1	0.406	1	1
	Phospholipid Biosynthesis	29	0.51	1	0.406	1	1
	Folate Metabolism	29	0.51	1	0.406	1	1
	Starch and SucroseMetabolism	31	0.55	1	0.428	1	1
	Fructose and Mannose Degradation	32	0.56	1	0.438	1	1
	Beta-Alanine Metabolism	34	0.6	1	0.458	1	1
	Fatty Acid Biosynthesis	35	0.61	1	0.468	1	1
	Retinol Metabolism	37	0.65	1	0.487	1	1
	Pyruvate Metabolism	48	0.84	1	0.582	1	1
	Valine, Leucine and Isoleucine Degradation	60	1.05	1	0.666	1	1
	Tryptophan Metabolism	60	1.05	1	0.666	1	1
	Bile Acid Biosynthesis	65	1.14	1	0.696	1	1
	Arachidonic Acid Metabolism	69	1.21	1	0.718	1	1

## Sheet: D. Autistic Traits, Model B
	Table S3. Over representation analysis of significant metabolites. D. Enriched pathways from autistic traits and GEE Model B.
	Pathway	Total	Expected	Hits	Raw p	Holm p	FDR
	Methionine Metabolism	43	0.17	2	0.0098	0.96	0.96
	Spermidine and Spermine Biosynthesis	18	0.07	1	0.0686	1	1
	Betaine Metabolism	21	0.08	1	0.0797	1	1
	Selenoamino Acid Metabolism	28	0.11	1	0.105	1	1
	Pentose Phosphate Pathway	29	0.11	1	0.109	1	1
	Warburg Effect	58	0.23	1	0.208	1	1
	Tryptophan Metabolism	60	0.23	1	0.215	1	1
	Purine Metabolism	74	0.29	1	0.26	1	1
